# Supplementary material for: Comparison of the clinical effect of unilateral transverse process extrapedicular and bilateral transpedicular percutaneous kyphoplasty for thoracolumbar osteoporotic vertebral compression fracture
Source: Front Surg. 2024 Jul 18;11:1395289. doi: 10.3389/fsurg.2024.1395289 (PMC11291213; doi:10.3389/fsurg.2024.1395289)
Supplement: Supplementary file 1 [file Table1.xlsx]

## Sheet: ut
UEPKP	No.	age	gender	BMD	operation time	fluoroscopy	distribution	ambulation	volume	VAS					JOA				ODI				AH					LKA					MacNab	segment	leakage
										pre	1d	3m	6m	12m	pre	3m	6m	12m	pre	3m	6m	12m	pre	1d	3m	6m	12m	pre	1d	3m	6m	12m
1	1	68	0	-3.2	34	29	8	2	3.6	7	3	3	2	0	14	23	24	23	77	39	26	23	62	95	90	93	90	13.1	5.5	8.1	8.6	9
1	2	74	1	-3.1	37	33	6	2	4.1	7	3	2	2	1	14	23	22	23	77	40	25	29	72	95	90	86	83	13.1	7.8	8.9	10	9.3
1	3	78	0	-3.1	31	29	7	1	3.8	7	2	3	2	1	15	16	23	24	68	40	33	23	68	95	94	86	85	14.2	6.2	8.7	8.8	10.7
1	4	67	1	-3	36	29	6	2	4.4	7	2	3	2	1	12	18	22	23	65	33	25	28	70	95	93	86	86	15.2	8.1	8.2	10	9.4
1	5	78	0	-2.8	31	33	8	1	4.5	6	3	3	1	1	15	16	22	23	71	33	28	28	68	96	93	90	84	13.2	7.6	8.3	10.8	10.1
1	6	61	1	-3.1	42	24	7	1	4.1	8	4	2	1	1	10	20	22	23	65	34	31	27	75	93	93	94	87	14.8	5	8.5	8.7	9.4
1	7	73	0	-3.2	41	32	7	1	4	8	4	2	2	0	15	18	22	25	74	34	30	20	62	96	92	92	87	13.6	6.3	8.8	10.1	9
1	8	77	1	-3.2	40	24	7	1	4.7	6	2	2	1	1	14	19	25	23	65	43	31	21	66	94	94	93	85	12.7	8.1	8.9	10.4	9.9
1	9	65	1	-3	32	35	6	1	3.7	8	3	3	2	0	14	19	23	24	76	32	30	29	69	96	90	91	87	13.7	7.5	8.8	10.1	9
1	10	70	0	-2.8	31	28	7	1	3.7	7	4	2	1	1	15	23	25	24	73	32	25	25	73	94	94	93	87	15.5	7.1	8	10.1	9.4
1	11	64	1	-3.1	35	23	7	1	4.6	8	4	2	2	1	10	18	25	25	69	33	31	23	74	93	91	85	84	13.4	8.1	8	9.4	10.3
1	12	72	0	-2.8	40	24	8	1	3.6	8	3	3	2	0	14	21	23	25	76	34	29	30	63	96	91	94	89	12.7	7.3	8.6	10.5	10.4
1	13	65	1	-3	36	23	7	2	4.9	6	3	2	1	0	11	22	25	23	66	38	25	27	73	95	92	91	86	14.5	5.8	8.3	10.5	10.2
1	14	76	0	-3	37	31	7	1	4.2	7	4	3	2	0	14	19	22	24	65	35	30	24	73	94	90	91	86	16.2	7.8	8.7	9	8.9
1	15	75	1	-3.2	33	28	7	1	4.7	8	4	3	1	0	15	20	24	22	68	33	31	26	76	96	90	93	85	15.6	6	8	10.8	10.8
1	16	73	0	-3.2	37	27	7	2	4.2	8	3	3	2	1	15	17	25	23	71	35	30	21	71	96	91	94	85	15.9	7	8.5	9.4	10.6
1	17	66	0	-3.1	35	35	6	2	4	7	4	3	1	0	10	18	23	23	68	39	32	23	72	94	92	92	90	15.9	7.2	7.6	9.2	9.8
1	18	62	0	-3.2	36	34	8	2	4.2	6	2	2	2	1	11	19	22	24	72	34	31	24	72	94	90	89	90	15.1	8.1	8.3	10.4	9.7
1	19	70	0	-3.2	37	29	7	1	4.2	8	4	2	2	0	13	16	22	25	72	42	33	23	63	95	90	87	86	15	5	8.6	9.6	10.8
1	20	74	0	-2.8	36	25	8	1	3.8	7	2	3	2	1	11	22	21	24	66	31	26	24	68	93	92	85	89	14.5	6.5	8	10.4	10.1
1	21	68	0	-3	34	35	8	1	3.7	6	3	3	1	0	12	17	23	23	66	39	25	27	70	96	94	94	83	12.9	5.6	8.5	10.5	10.5
1	22	71	0	-3.2	31	34	6	2	4.7	7	2	3	1	0	14	22	22	23	77	31	31	29	67	95	90	89	88	13.1	7.7	8.3	9.1	10
1	23	66	1	-3.2	35	28	6	1	3.5	6	2	3	1	0	11	19	22	23	76	36	26	23	68	94	92	85	87	12.7	8.2	8.6	9.3	9.8
1	24	77	0	-3.1	32	25	6	2	4.4	8	2	3	2	1	14	21	25	22	77	35	31	26	62	94	91	85	88	14	6.5	8.8	9.5	9.3
1	25	70	1	-3.1	42	36	8	2	4.1	6	3	2	1	0	10	17	22	23	78	34	30	25	63	95	91	87	86	15.6	5.8	7.7	8.8	9.8
1	26	72	0	-3.1	36	37	6	2	5	7	2	3	1	1	10	22	24	23	66	41	30	24	73	94	94	88	89	12.7	5.6	8.4	10.9	9.3
1	27	70	0	-3.1	32	33	8	1	4.5	8	3	2	1	1	11	19	25	24	68	34	33	27	71	95	91	94	83	14.4	7.2	8.9	9.4	10
1	28	69	1	-2.8	33	23	7	2	4	6	3	2	1	1	10	17	24	22	70	40	28	23	65	96	90	87	88	15.8	6.9	7.9	10.9	9.2
1	29	67	0	-2.8	32	26	8	2	4.9	8	4	3	1	0	12	18	25	24	74	41	25	23	67	96	92	94	87	12.7	6.6	8.5	8.5	8.9
1	30	72	0	-3.2	35	32	7	2	4.6	6	4	3	2	1	13	19	21	23	68	36	27	21	72	96	91	86	84	12.5	7.3	8.8	9.4	9.7
1	31	76	0	-2.9	34	32	6	2	4	7	2	3	2	0	13	22	23	25	77	31	33	26	76	93	90	90	84	15.3	5.5	8	8.6	10.8
1	32	65	0	-3.2	34	33	8	1	4	7	3	2	1	0	10	19	24	25	68	40	30	21	67	95	91	93	87	14.6	6.8	8.8	10.1	10.2
1	33	78	1	-2.8	40	35	8	1	3.5	7	2	2	1	1	12	20	25	25	67	35	32	23	67	95	90	90	84	13.2	5.2	7.7	9.6	8.9
1	34	77	0	-3.2	34	30	7	2	3.9	7	3	2	1	0	14	22	24	22	65	42	28	20	65	94	91	85	85	12.9	7.1	8.4	9.3	9.5
1	35	63	1	-3.1	35	35	6	1	4.9	7	2	2	1	1	11	22	23	25	70	34	28	23	75	95	90	93	83	13	7	8.6	9.1	10.1
1	36	71	0	-2.9	42	29	6	1	5	7	3	2	2	1	13	22	23	23	65	37	27	25	67	94	90	87	87	12.5	7.5	8.1	8.8	10.7
1	37	73	1	-3.2	39	29	8	2	5	6	4	2	1	1	10	16	23	25	65	36	32	22	71	93	91	86	88	13.2	7.8	8.3	9.5	9.7
1	38	63	0	-3	33	26	6	1	3.6	6	3	3	2	0	14	21	23	22	70	36	27	29	75	96	90	92	87	14.9	5.7	8.5	10.5	9.4
1	39	78	0	-3	31	36	7	1	4.2	8	3	3	1	1	12	19	22	24	66	35	25	20	74	94	92	89	87	12.6	7.3	7.6	10.8	8.9
1	40	61	1	-2.9	36	32	6	2	3.6	8	4	2	2	1	15	17	24	24	71	31	25	20	67	94	91	87	85	15.7	5.2	8.6	9.8	9.6
1	41	61	0	-3.2	42	27	7	1	4.1	8	3	3	1	1	15	23	21	22	68	32	29	29	62	96	94	89	87	16.3	6.1	8.9	9.6	9.6
1	42	67	0	-2.8	34	35	7	2	4.7	7	3	3	2	0	13	20	21	23	75	40	33	24	66	93	90	89	85	12.6	7.7	8.9	10.6	8.9
1	43	67	1	-3.1	40	34	6	2	4.5	7	4	2	2	1	13	17	21	24	77	42	29	25	75	93	90	90	85	14.9	5.2	8.8	10	8.9
1	44	69	0	-3	39	30	6	1	4.5	8	3	2	1	0	10	19	22	22	74	36	30	26	76	93	94	93	89	13.1	8	7.8	9	10.8
1	45	69	1	-3	38	32	6	1	4.9	7	3	3	2	1	10	19	21	24	68	43	26	29	72	94	90	93	88	14.9	7.2	8.8	8.7	10.7
1	46	63	0	-2.8	40	27	6	1	3.6	6	3	3	2	1	12	22	22	23	78	38	33	26	70	94	91	87	88	16.5	7.8	8.1	10.8	9.8
1	47	77	1	-3	32	33	6	2	4.9	6	2	3	1	1	10	19	24	25	65	35	28	20	72	94	93	92	90	16.4	6	8.6	9.4	9.5
1	48	72	0	-3.1	39	30	7	1	3.5	7	2	2	2	0	12	18	23	22	75	38	31	20	63	94	94	86	83	13.1	8.2	7.8	9.7	10.6
1	49	76	1	-3	36	24	8	1	3.7	6	3	3	2	1	15	19	25	24	73	43	33	26	74	94	93	89	86	15	7	8.4	10.4	9.8
1	50	67	0	-2.8	39	26	8	2	3.6	6	3	3	2	1	12	21	21	25	76	37	28	21	62	95	93	88	86	15.8	7.1	9	10.8	10.9
1	51	62	0	-3	31	27	6	2	4.4	6	4	2	2	1	11	19	25	25	66	38	27	26	73	95	93	91	90	14.1	5.9	8.5	10.4	10.1
1	52	70	1	-2.8	36	37	6	1	4.8	6	2	2	2	0	10	18	23	24	74	34	27	25	66	94	93	92	86	16.5	8.2	8	9.9	10.8
1	53	65	0	-3.2	39	27	7	2	4.3	6	2	2	1	0	10	21	23	25	70	35	28	29	63	95	93	88	83	13	8	7.6	9.9	10.2
1	54	73	1	-2.9	40	34	7	2	4.1	8	2	2	2	0	14	17	22	24	68	32	30	24	64	94	91	85	84	16.4	7.9	7.8	8.9	9.6
1	55	74	0	-3	33	23	6	2	3.6	8	2	3	1	1	14	22	21	24	75	38	25	26	63	95	93	87	88	13.8	7.7	7.7	9.7	9.4
1	56	65	1	-3.2	38	31	8	1	3.6	7	3	2	2	0	11	23	21	24	66	37	27	24	65	95	91	93	89	13.3	5.9	8.5	10.8	9.8
1	57	62	0	-2.8	34	37	7	1	4	6	3	2	2	1	10	16	24	22	70	36	32	20	70	94	94	92	88	16.1	5.8	8.1	10.4	9.4
1	58	62	1	-3	33	36	7	1	4.2	7	3	2	2	0	13	20	22	25	74	43	28	29	73	94	90	88	87	14.3	6.7	7.9	9.6	9.2
1	59	61	0	-2.8	37	23	6	2	3.5	7	4	2	1	1	10	19	24	25	76	43	29	25	67	96	94	86	89	16.7	7.1	7.5	9.5	10.9
1	60	67	1	-2.9	32	24	7	2	4.6	6	3	2	1	1	10	17	24	22	72	42	32	29	76	96	91	89	83	16.2	7.1	8.2	9.7	8.9
1	61	69	0	-3.1	37	29	8	2	3.9	7	4	3	2	0	11	18	22	24	65	34	26	25	76	96	93	93	86	14.6	7.3	8.3	9	9.4
1	62	69	1	-3	38	35	6	2	3.5	8	3	2	2	1	11	19	24	25	73	38	27	29	73	94	91	85	85	16.5	6.3	8.7	8.9	10.2
														0

## Sheet: bt
UEPKP	No.	age	gender	BMD	operation time	fluoroscopy	distribution	ambulation	volume	VAS					JOA				ODI				AH					LKA					MacNab	segment	leakage
										pre	1d	3m	6m	12m	pre	3m	6m	12m	pre	3m	6m	12m	pre	1d	3m	6m	12m	pre	1d	3m	6m	12m
2	1	70	0	-3.3	44	38	7	1	4.7	6	3	3	1	1	11	18	22	23	75	30	34	25	66	97	90	88	90	14.2	5.9	8.1	8.6	8.6
2	2	82	1	-3	42	40	8	2	5.3	6	2	2	2	0	13	17	23	22	64	44	26	29	69	96	94	91	90	13.6	4.9	8.5	8.6	9.1
2	3	70	1	-2.8	44	35	7	2	4.6	8	2	2	1	2	10	23	24	24	75	45	27	26	71	96	93	91	89	13.4	6	8.2	9.2	10.2
2	4	64	1	-2.7	40	37	7	2	5.5	8	2	3	2	2	11	22	25	25	81	46	32	28	69	95	90	93	88	15.3	6.5	8.9	9.6	8.8
2	5	57	1	-2.9	40	40	8	1	4.9	7	4	2	2	1	13	22	24	25	78	31	24	26	70	92	93	90	90	14.1	8	8.9	8.8	9
2	6	59	1	-2.9	43	34	8	2	5.2	6	2	2	2	0	10	17	25	24	81	35	27	27	66	96	93	87	90	14.4	4.9	8.2	8.7	10.1
2	7	68	0	-3.1	43	35	8	2	5.3	6	2	2	1	1	12	20	24	22	71	39	27	28	65	92	91	92	87	12.4	6.2	8.6	8.5	10.3
2	8	57	0	-3.2	39	36	7	2	5.5	7	2	2	2	2	11	19	22	26	64	40	24	25	71	96	90	92	87	14.9	7.5	8.9	9.4	8.7
2	9	79	0	-3.1	42	39	8	1	5.1	6	2	2	2	2	13	17	21	23	78	41	28	30	72	95	91	88	91	16.3	7.5	8	8.5	9.6
2	10	58	1	-2.8	49	40	7	2	4.8	7	2	3	1	2	14	18	21	22	69	45	24	25	66	93	93	92	89	12.4	7.2	8.7	8.4	10.1
2	11	68	0	-3	42	41	9	1	4.5	8	2	2	1	0	14	19	21	22	70	35	30	26	73	97	92	91	90	13.8	7.3	8.6	10.4	8.4
2	12	77	1	-2.9	49	41	9	2	5	7	4	2	1	2	12	20	25	23	76	39	29	26	65	97	92	90	91	15.1	6.2	7.8	9.4	9.9
2	13	72	1	-2.8	46	36	9	1	4.7	6	2	2	1	0	13	21	24	26	67	39	24	29	67	95	92	88	87	16.1	5	7.8	9.1	8.9
2	14	68	0	-3	51	40	7	2	4.9	8	3	3	1	0	15	20	25	25	79	36	27	27	73	96	93	91	88	16.4	7	8.5	8.8	9.2
2	15	62	0	-3.1	42	42	7	1	4.5	6	3	3	1	0	12	17	25	26	62	36	25	27	67	92	93	93	91	16.5	5.1	7.6	9.8	9.1
2	16	64	1	-2.7	42	38	8	2	5	6	3	3	2	2	10	21	21	25	76	46	24	25	67	97	93	89	89	14.1	5	7.8	9.9	9.8
2	17	63	0	-3.3	52	39	7	1	5.4	6	3	2	2	2	10	18	21	25	81	42	30	25	68	93	93	93	90	15.6	6.1	9	8.7	9.3
2	18	80	1	-3.2	42	41	9	2	4.6	7	3	3	2	0	14	18	22	26	74	30	34	26	65	97	94	88	90	14.9	6.9	7.9	9.9	8.3
2	19	67	1	-2.8	41	36	8	1	4.6	6	2	2	1	1	10	16	22	22	70	33	33	27	66	96	90	89	90	12.5	7.7	8.2	8.5	9.5
2	20	77	1	-2.8	39	42	8	1	4.7	8	2	3	2	2	14	23	25	22	65	31	34	30	66	94	93	93	87	16.7	6.6	8.1	10	8.9
2	21	68	0	-2.7	46	39	7	1	5.4	8	4	3	1	1	10	18	24	22	75	30	23	28	69	95	92	87	87	14.6	8	8.6	8.7	9.6
2	22	61	0	-3.2	52	41	8	2	4.8	8	2	3	1	1	13	21	21	25	74	44	31	30	71	96	91	90	87	16.3	5.9	7.9	8.2	9.5
2	23	57	0	-3.1	41	35	7	1	5.2	6	4	2	1	1	11	18	23	22	70	45	28	26	65	92	93	91	91	13.8	7.6	8	8.6	9.6
2	24	62	1	-3.2	52	38	7	1	4.7	7	3	3	2	0	14	20	24	24	68	28	29	25	67	94	91	91	87	16.7	6.7	8.8	10.4	9.1
2	25	65	0	-3.1	51	42	8	2	5	6	3	3	2	1	11	23	21	24	73	39	26	26	68	93	92	92	89	15.5	7.7	7.6	9.2	9.8
2	26	82	0	-3.2	44	37	9	2	5.5	6	4	3	2	1	12	19	24	26	67	46	25	29	72	97	90	92	87	15.4	7.8	8.8	10.3	8.8
2	27	75	0	-3.3	45	42	9	2	5.5	7	4	3	2	1	13	23	25	24	81	44	25	29	73	96	93	91	90	16	5.1	8.9	10.1	8.3
2	28	57	0	-2.9	44	37	8	2	5.4	8	4	3	2	2	15	21	21	22	66	44	27	29	68	92	92	93	90	14.9	6.2	8.1	9.7	8.2
2	29	79	1	-3.2	40	36	9	2	4.6	6	2	2	2	1	12	16	21	26	64	40	27	27	72	95	93	93	91	13.7	7.3	7.5	9.3	10.1
2	30	75	1	-2.8	43	39	9	1	5.5	7	3	3	2	1	14	19	21	22	62	36	30	28	65	97	93	91	90	15.6	6.6	8	10.1	8.8
2	31	65	0	-2.7	46	39	7	1	5.2	6	4	2	2	0	13	21	25	25	67	46	28	26	67	97	91	87	89	14.2	5.4	8.1	10.2	10.1
2	32	57	1	-2.9	47	38	8	1	5.4	6	2	3	1	0	14	16	21	23	66	35	34	30	68	94	91	87	89	15.2	7.9	8.7	9	8.8
2	33	64	0	-3.3	48	42	9	1	5.2	6	2	3	1	1	13	17	22	24	75	41	31	28	72	97	91	90	88	16.7	8.2	8.7	10.4	9.3
2	34	70	0	-2.9	41	42	8	2	5.4	6	3	3	1	0	14	17	25	22	71	35	23	29	67	93	91	91	87	16.5	7.2	8.2	8.9	10
2	35	59	1	-2.8	40	40	7	2	5.2	7	2	3	2	1	11	16	23	22	73	34	29	27	73	93	93	87	87	12.6	7.9	7.9	9.1	8.2
2	36	58	0	-2.7	44	40	8	1	5.5	7	2	3	1	2	12	17	23	24	70	31	25	25	70	92	92	90	90	14.9	6.8	9	8.6	8.6
2	37	73	1	-3.3	45	41	7	2	4.9	8	3	3	2	2	14	17	21	25	80	28	29	27	66	95	94	88	87	15.7	8.2	8.9	9.7	8.5
2	38	59	0	-3.2	49	42	7	1	4.5	7	4	3	2	0	15	18	22	22	66	35	25	29	70	96	92	93	87	15.6	6.1	8.2	9.5	10.1
2	39	68	1	-2.7	51	36	8	2	4.8	7	3	2	2	1	11	16	23	22	75	43	24	30	71	96	91	91	90	16.1	8.1	7.8	9.1	9.6
2	40	57	0	-2.7	45	34	7	1	4.9	6	2	2	2	1	10	18	22	22	69	37	34	25	65	95	91	92	91	15.3	7.2	8.7	8.4	8.2
2	41	81	0	-3.1	41	39	9	1	4.7	7	4	3	2	2	12	16	25	24	73	46	25	25	68	92	91	89	87	14.4	5.5	8.7	9.4	10
2	42	60	1	-2.9	49	38	9	2	4.7	8	4	3	2	0	13	23	25	25	80	29	30	28	66	93	91	90	89	13	7.4	8.7	8.8	10
2	43	81	0	-3	44	38	8	2	5.4	8	2	2	2	0	11	21	21	22	71	30	30	30	70	94	90	87	90	12.8	5.4	8	8.8	8.9
2	44	74	1	-2.8	52	41	9	1	4.8	6	2	2	2	0	12	16	21	26	73	40	30	28	72	96	93	91	90	13.4	7.7	8.7	8.2	8.3
2	45	80	0	-2.7	42	34	7	2	4.9	6	2	3	1	2	10	16	22	26	73	30	24	28	70	95	91	92	88	14.9	5.4	8.8	9.7	9.4
2	46	76	1	-3	51	41	8	1	5.1	8	3	2	1	0	14	18	22	25	71	42	33	27	66	97	92	91	89	16.6	6	8.4	9.2	10.4
2	47	77	1	-3.3	45	35	8	1	5.5	6	2	3	2	0	12	17	25	26	69	46	30	25	72	93	94	93	87	14.6	8.2	8.4	8.2	9.6
2	48	74	0	-2.8	41	38	9	2	5.1	7	3	3	1	1	14	23	21	24	69	42	28	30	73	96	90	90	90	12.9	5.8	8.9	9	9.2
2	49	64	0	-2.8	48	40	8	2	4.6	7	3	3	1	2	14	22	25	22	70	35	26	30	66	93	93	93	91	13.9	5.6	8.4	9.8	10.2
2	50	68	0	-3.2	41	40	8	1	4.9	7	2	2	2	2	10	22	23	26	81	43	32	28	73	92	93	90	89	14.4	4.9	8.4	8.8	10.2
2	51	71	0	-3.2	48	42	8	1	4.6	6	4	2	2	0	14	16	21	23	69	43	33	28	65	94	92	87	91	12.8	6.5	8.5	10.1	9
2	52	67	1	-2.9	45	42	8	1	5	6	3	2	2	1	14	23	22	26	63	32	27	27	66	94	94	91	88	12.5	6.8	8.7	9	8.2
2	53	69	0	-3.1	39	36	8	1	5.5	7	4	3	1	0	14	18	23	24	66	31	23	30	66	95	94	90	88	16.6	8.1	8.4	8.8	9.9
2	54	57	1	-3.2	49	34	9	1	4.8	6	3	3	2	1	13	23	24	26	68	46	29	30	68	97	93	90	90	13.4	5.6	7.8	10.1	8.5
2	55	78	0	-2.8	50	34	9	1	5.5	6	2	3	2	1	14	22	24	25	80	43	30	26	70	97	93	90	87	12.4	7.3	8.5	10.1	9
2	56	79	0	-3.1	43	41	9	2	5.4	8	4	3	2	1	10	16	24	24	79	36	32	25	71	96	91	92	88	13.2	6.8	8	10	9.1
2	57	65	1	-3.2	41	39	7	2	5.3	7	3	3	2	2	14	23	23	24	67	39	31	30	70	93	91	90	88	14.4	6	7.5	8.5	10.4
2	58	69	0	-3.1	47	34	8	2	5.2	7	3	3	1	2	12	16	21	23	69	31	33	30	70	97	90	88	87	13.2	6.8	8.1	9.6	9.7
2	59	76	1	-3	43	37	7	1	5.2	8	2	3	2	0	11	22	25	26	78	38	26	26	72	96	91	92	89	15.6	4.9	8.5	9.8	8.5
2	60	72	1	-3	44	34	7	1	5.1	6	3	2	1	0	14	23	22	25	77	42	33	29	67	96	93	93	87	14	7.5	7.9	8.5	10.2
2	61	66	1	-2.7	46	34	8	1	5.2	7	4	3	2	1	11	23	22	23	74	42	30	28	67	94	90	92	88	14.5	7.1	9	9.6	8.3
2	62	73	1	-3.3	47	36	8	2	5.1	8	4	3	1	0	14	21	22	22	74	31	23	27	69	96	91	87	88	15.3	7.1	7.8	9.7	9.7
2	63	75	0	-2.8	48	36	7	1	5.1	8	3	2	1	0	12	17	22	25	62	31	30	20	70	92	94	93	89	13.5	7	8.8	8.5	9.1
2	64	81	0	-3	43	39	7	2	5.4	6	4	2	1	1	15	21	24	26	73	43	23	20	71	93	94	88	87	13.4	6.1	8.3	8.8	9.2
2	65	77	0	-3	44	41	7	1	5	6	2	2	2	1	15	23	24	24	71	45	29	29	71	96	93	93	87	13.6	7.1	8.5	10	9.8
2	66	69	0	-3.2	42	42	7	2	4.9	8	2	2	2	1	13	19	22	26	67	33	33	28	72	94	91	88	90	16.4	5.2	7.5	10	9.3
2	67	60	0	-2.7	39	40	7	1	4.5	7	2	2	1	1	11	17	25	23	74	44	34	21	71	97	92	92	91	13.5	5.5	8	9.3	9.8
2	68	77	0	-2.8	40	40	8	2	5.1	6	4	3	2	1	11	19	23	26	74	42	24	30	72	93	91	87	91	15	6.8	8.2	8.4	10.1
2	69	59	1	-2.7	51	39	7	2	4.6	8	3	3	2	1	14	16	25	22	67	29	27	21	71	93	90	90	88	16.2	5.3	8.2	10	10.4
2	70	58	0	-3.1	49	42	8	1	5	6	4	3	2	0	11	16	23	23	64	34	31	22	65	93	91	93	90	16.4	8.1	7.6	8.9	10.4
2	71	77	0	-2.9	45	35	9	2	4.7	8	3	3	2	1	10	17	21	22	68	36	28	27	67	97	93	93	88	12.9	7	7.5	9.7	9.2
2	72	69	1	-3.1	51	38	7	2	4.7	7	4	3	1	0	14	21	22	22	78	46	24	24	66	96	91	90	91	12.5	5.2	7.6	9.1	10.3
2	73	78	0	-2.7	47	42	8	2	5.1	7	3	3	2	1	14	16	25	22	62	44	23	25	68	92	92	91	87	13.4	6.6	7.6	8.6	8.2
2	74	67	0	-3.2	43	38	9	1	5.1	7	3	2	2	0	13	21	21	24	68	36	32	27	67	94	94	91	91	16.1	8.1	7.7	9.4	8.8

## Sheet: Sheet1
Characteristic	UEPKP group	BTPKP group	P Value			Characteristic	UEPKP group	BTPKP group	P Value		Characteristic	UEPKP group	BTPKP group	P Value
Cases	62	74				VAS					AH
Age（yr）	69.4±5.2	68.8±7.8	0.66			preoperation	7.0±0.7	6.8±0.8	0.35		preoperation	69.2±4.5	68.8±2.6	0.45
Gender						1 day	2.9±0.9	2.8±0.8	0.51		1 day	94.6±0.9	94.7±1.7	0.58
Male	25	32	0.73			1 month	2.4±0.5	2.6±0.6	0.19		1 month	91.7±1.5	91.9±1.2	0.17
Female	37	42				6 months	1.5±0.5	1.6±0.6	0.49		6 months	89.5±3.1	90.4±1.9	<0.05*
BMD	-3.0±0.3	-2.9±0.5	0.19			12 months	0.6±0.5	0.9±0.8	<0.05*		12 months	86.4±2.1	88.9±1.5	<0.05*
BMI (kg/m2)	22.6±1.8	22.9±2.1	0.57			JOA					LKA
fluoroscopy frequence	30.0±4.3	38.5±2.6	<0.05			preoperation	12.3±1.8	12.5±1.5	0.44		preoperation	14.4±1.3	14.6±1.3	0.39
Operation Time (min)	35.9±3.3	44.9±3.8	<0.05			1 month	19.4±2.1	19.1±2.5	0.57		1 day	6.9±0.9	6.6±1.0	0.18
Operation segment						6 months	22.9±1.3	22.8±1.6	0.71		1 month	8.3±0.4	8.2±0.6	0.43
T11	3	9	0.32			12 months	23.6±1.0	23.9±1.5	0.29		6 months	9.8±0.7	9.3±0.6	<0.05*
T12	23	26				ODI					12 months	9.7±0.6	9.2±0.8	<0.05*
L1	28	30				preoperation	70.7±4.3	71.5±5.4	0.39		Complication
L2	8	9				1 month	36.6±3.6	38.1±5.7	0.07		Residual back pain	0	4	0.15
Time to ambulation (d)	1.4±0.5	1.5±104	0.85			6 months	28.9±2.6	28.2±3.5	0.23		Facet joint violation	0	8	<0.05*
Distribution score	6.9±0.8	7.9±0.7	<0.05			12 months	24.7±3.1	27.5±1.8	<0.05*		Intraspinal leakage	0	5	<0.05*
Cement volume (ml)	4.2±0.5	5.0±0.3	<0.05			MacNab			<0.05*		Paravertebral leakage	5	6	0.62
Distribution type			0.16			excellent	40	35			Intervertebral leakage	1	2	0.56
I	37	58				good	19	24
II	18	12				fair	2	10
III	4	2				poor	1	5
IV	1	0
V	2	2
